# Supplementary material for: Mechanochemical Approach to Obtaining a Multicomponent Fisetin Delivery System Improving Its Solubility and Biological Activity
Source: Int J Mol Sci. 2024 Mar 25;25(7):3648. doi: 10.3390/ijms25073648 (PMC11011862; doi:10.3390/ijms25073648)
Supplement: Supplementary file 1 [file ijms-25-03648-s001.zip]

Archive with 1 entries (1 files):
- ijms-2888506-supplementary.pdf
